# Supplementary material for: Ecological features of microbial community linked to stochastic and deterministic assembly processes in acid mine drainage
Source: Appl Environ Microbiol. 2024 Dec 16;91(1):e01028-24. doi: 10.1128/aem.01028-24 (PMC11784436; doi:10.1128/aem.01028-24)
Supplement: Table S1 — Metadata for metagenomic samples. [file aem.01028-24-s0002.txt]

sam_id	seq_id	access_id	loc	lat	lon	env	mine	date	pH	T	Fe2.	Fe3.	SO42.	Al	As	B	Ba	Ca	Cd	Co	Cr	Cu	Fe	K	Li	Mg	Mn	Mo	Na	Ni	P	Pb	Si	S	Sr	V	Zn	Depth	ORP	EC	DO	SiO2	Sr.1	F	Cl	NO3	Br	Be	Ti
LD180319-0011	L180322-P-4-LD180319-0011_HL3KCCCXY_L3_clean_assembly_output.contig.fa	OER128120	China:Guizhou,Banpo	25.809758	107.618615	sediment	Antimony	17-Aug	NA	NA	NA	NA	NA	NA	NA	NA	NA	NA	NA	NA	NA	NA	NA	NA	NA	NA	NA	NA	NA	NA	NA	NA	NA	NA	NA	NA	NA	NA	NA	NA	NA	NA	NA	NA	NA	NA	NA	NA	NA
LD180319-0012	L180322-P-4-LD180319-0012_HL3KCCCXY_L3_clean_assembly_output.contig.fa	OER128122	China:Guizhou,Banpo	25.809526	107.619435	sediment	Antimony	17-Aug	NA	NA	NA	NA	NA	NA	NA	NA	NA	NA	NA	NA	NA	NA	NA	NA	NA	NA	NA	NA	NA	NA	NA	NA	NA	NA	NA	NA	NA	NA	NA	NA	NA	NA	NA	NA	NA	NA	NA	NA	NA
LD180319-0013	L180322-P-5-LD180319-0013_HL3MGCCXY_L1_clean_assembly_output.contig.fa	OER128123	China:Guizhou,Banpo	25.809534	107.618123	sediment	Antimony	17-Aug	NA	NA	NA	NA	NA	NA	NA	NA	NA	NA	NA	NA	NA	NA	NA	NA	NA	NA	NA	NA	NA	NA	NA	NA	NA	NA	NA	NA	NA	NA	NA	NA	NA	NA	NA	NA	NA	NA	NA	NA	NA
LD180319-0014	L180322-P-5-LD180319-0014_HL3MGCCXY_L1_clean_assembly_output.contig.fa	OER128124	China:Guizhou,Banpo	25.809434	107.618725	sediment	Antimony	17-Aug	NA	NA	NA	NA	NA	NA	NA	NA	NA	NA	NA	NA	NA	NA	NA	NA	NA	NA	NA	NA	NA	NA	NA	NA	NA	NA	NA	NA	NA	NA	NA	NA	NA	NA	NA	NA	NA	NA	NA	NA	NA
LD180319-0015	L180322-P-5-LD180319-0015_HL3MGCCXY_L1_clean_assembly_output.contig.fa	OER128125	China:Guizhou,Banpo	25.809911	107.619175	sediment	Antimony	17-Aug	NA	NA	NA	NA	NA	NA	NA	NA	NA	NA	NA	NA	NA	NA	NA	NA	NA	NA	NA	NA	NA	NA	NA	NA	NA	NA	NA	NA	NA	NA	NA	NA	NA	NA	NA	NA	NA	NA	NA	NA	NA
LD180319-0016	L180322-P-6-LD180319-0016_HL3MGCCXY_L2_clean_assembly_output.contig.fa	OER128126	China:Guizhou,Banpo	25.809773	107.618045	sediment	Antimony	17-Aug	NA	NA	NA	NA	NA	NA	NA	NA	NA	NA	NA	NA	NA	NA	NA	NA	NA	NA	NA	NA	NA	NA	NA	NA	NA	NA	NA	NA	NA	NA	NA	NA	NA	NA	NA	NA	NA	NA	NA	NA	NA
I1	I1_assembly_output.contig.fa	OER128065	China:Hu-nan	27.7	111.4	sediment	Antimony	NA	NA	NA	NA	NA	NA	NA	NA	NA	NA	NA	NA	NA	NA	NA	NA	NA	NA	NA	NA	NA	NA	NA	NA	NA	NA	NA	NA	NA	NA	NA	NA	NA	NA	NA	NA	NA	NA	NA	NA	NA	NA
I2	I2_assembly_output.contig.fa	OER128066	China:Hu-nan	27.7	111.4	sediment	Antimony	NA	NA	NA	NA	NA	NA	NA	NA	NA	NA	NA	NA	NA	NA	NA	NA	NA	NA	NA	NA	NA	NA	NA	NA	NA	NA	NA	NA	NA	NA	NA	NA	NA	NA	NA	NA	NA	NA	NA	NA	NA	NA
XY1	XY1-7_clean_assembly_output.contig.fa	OER128077	China:Hu-nan	29.65	111.04	sediment	Arsenic	NA	NA	NA	NA	NA	NA	NA	NA	NA	NA	NA	NA	NA	NA	NA	NA	NA	NA	NA	NA	NA	NA	NA	NA	NA	NA	NA	NA	NA	NA	NA	NA	NA	NA	NA	NA	NA	NA	NA	NA	NA	NA
XYS2	XYS2_clean_assembly_output.contig.fa	OER128079	China:Hu-nan	29.65	111.04	sediment	Arsenic	NA	NA	NA	NA	NA	NA	NA	NA	NA	NA	NA	NA	NA	NA	NA	NA	NA	NA	NA	NA	NA	NA	NA	NA	NA	NA	NA	NA	NA	NA	NA	NA	NA	NA	NA	NA	NA	NA	NA	NA	NA	NA
XYS3	XYS3_clean_assembly_output.contig.fa	OER128078	China:Hu-nan	29.65	111.04	sediment	Arsenic	NA	NA	NA	NA	NA	NA	NA	NA	NA	NA	NA	NA	NA	NA	NA	NA	NA	NA	NA	NA	NA	NA	NA	NA	NA	NA	NA	NA	NA	NA	NA	NA	NA	NA	NA	NA	NA	NA	NA	NA	NA	NA
SRR10333320	SRR10333320_assembly_output.fa	SRR10333320	China: Guizhou, Fuquan	26.3237	107.1424	soil	Coal	18-Nov	4.5	NA	NA	NA	NA	NA	NA	NA	NA	NA	NA	NA	NA	NA	NA	NA	NA	NA	NA	NA	NA	NA	NA	NA	NA	NA	NA	NA	NA	NA	NA	NA	NA	NA	NA	NA	NA	NA	NA	NA	NA
SRR10333321	SRR10333321_assembly_output.fa	SRR10333321	China: Guizhou, Fuquan	26.3236	107.1424	soil	Coal	18-Nov	4.3	NA	NA	NA	NA	NA	NA	NA	NA	NA	NA	NA	NA	NA	NA	NA	NA	NA	NA	NA	NA	NA	NA	NA	NA	NA	NA	NA	NA	NA	NA	NA	NA	NA	NA	NA	NA	NA	NA	NA	NA
SRR10333322	SRR10333322_assembly_output.fa	SRR10333322	China: Guizhou, Fuquan	26.3235	107.1424	soil	Coal	18-Nov	4.2	NA	NA	NA	NA	NA	NA	NA	NA	NA	NA	NA	NA	NA	NA	NA	NA	NA	NA	NA	NA	NA	NA	NA	NA	NA	NA	NA	NA	NA	NA	NA	NA	NA	NA	NA	NA	NA	NA	NA	NA
SRR10333323	SRR10333323_assembly_output.fa	SRR10333323	China: Guizhou, Fuquan	26.3234	107.1424	soil	Coal	18-Nov	3.6	NA	NA	NA	NA	NA	NA	NA	NA	NA	NA	NA	NA	NA	NA	NA	NA	NA	NA	NA	NA	NA	NA	NA	NA	NA	NA	NA	NA	NA	NA	NA	NA	NA	NA	NA	NA	NA	NA	NA	NA
SRR10333324	SRR10333324_assembly_output.fa	SRR10333324	China: Guizhou, Fuquan	26.3233	107.1424	soil	Coal	18-Nov	3.6	NA	NA	NA	NA	NA	NA	NA	NA	NA	NA	NA	NA	NA	NA	NA	NA	NA	NA	NA	NA	NA	NA	NA	NA	NA	NA	NA	NA	NA	NA	NA	NA	NA	NA	NA	NA	NA	NA	NA	NA
SRR10333325	SRR10333325_assembly_output.fa	SRR10333325	China: Guizhou, Fuquan	26.3232	107.1424	soil	Coal	18-Nov	3	NA	NA	NA	NA	NA	NA	NA	NA	NA	NA	NA	NA	NA	NA	NA	NA	NA	NA	NA	NA	NA	NA	NA	NA	NA	NA	NA	NA	NA	NA	NA	NA	NA	NA	NA	NA	NA	NA	NA	NA
SRR10333326	SRR10333326_assembly_output.fa	SRR10333326	China: Guizhou, Fuquan	26.3231	107.1424	soil	Coal	18-Nov	2.7	NA	NA	NA	NA	NA	NA	NA	NA	NA	NA	NA	NA	NA	NA	NA	NA	NA	NA	NA	NA	NA	NA	NA	NA	NA	NA	NA	NA	NA	NA	NA	NA	NA	NA	NA	NA	NA	NA	NA	NA
SRR10333327	SRR10333327_assembly_output.fa	SRR10333327	China: Guizhou, Fuquan	26.323	107.1424	soil	Coal	18-Nov	2.5	NA	NA	NA	NA	NA	NA	NA	NA	NA	NA	NA	NA	NA	NA	NA	NA	NA	NA	NA	NA	NA	NA	NA	NA	NA	NA	NA	NA	NA	NA	NA	NA	NA	NA	NA	NA	NA	NA	NA	NA
SRR10333328	SRR10333328_assembly_output.fa	SRR10333328	China: Guizhou, Fuquan	26.3229	107.1424	soil	Coal	18-Nov	2.5	NA	NA	NA	NA	NA	NA	NA	NA	NA	NA	NA	NA	NA	NA	NA	NA	NA	NA	NA	NA	NA	NA	NA	NA	NA	NA	NA	NA	NA	NA	NA	NA	NA	NA	NA	NA	NA	NA	NA	NA
SRR10333329	SRR10333329_assembly_output.fa	SRR10333329	China: Guizhou, Fuquan	26.3228	107.1424	soil	Coal	18-Nov	2.5	NA	NA	NA	NA	NA	NA	NA	NA	NA	NA	NA	NA	NA	NA	NA	NA	NA	NA	NA	NA	NA	NA	NA	NA	NA	NA	NA	NA	NA	NA	NA	NA	NA	NA	NA	NA	NA	NA	NA	NA
SRR5040535	SRR5040535_assembly_output.fa	SRR5040535	Germany: Lusatia, lignite mining district	58.622	18.254	water	Coal	NA	3.5	NA	NA	NA	NA	NA	NA	NA	NA	NA	NA	NA	NA	NA	NA	NA	NA	NA	NA	NA	NA	NA	NA	NA	NA	NA	NA	NA	NA	NA	NA	NA	NA	NA	NA	NA	NA	NA	NA	NA	NA
SRR5040536	SRR5040536_assembly_output.fa	SRR5040536	Germany: Lusatia, lignite mining district	37.31	122	water	Coal	NA	3.5	NA	NA	NA	NA	NA	NA	NA	NA	NA	NA	NA	NA	NA	NA	NA	NA	NA	NA	NA	NA	NA	NA	NA	NA	NA	NA	NA	NA	NA	NA	NA	NA	NA	NA	NA	NA	NA	NA	NA	NA
SRR9951156	SRR9951156_assembly_output.fa	SRR9951156	USA: Scalp Level, Pennsylvania	34.72	135.27	biofilm	Coal	14-Jun	2.7	NA	NA	NA	NA	NA	NA	NA	NA	NA	NA	NA	NA	NA	NA	NA	NA	NA	NA	NA	NA	NA	NA	NA	NA	NA	NA	NA	NA	NA	NA	NA	NA	NA	NA	NA	NA	NA	NA	NA	NA
SRR9951157	SRR9951157_assembly_output.fa	SRR9951157	USA: Scalp Level, Pennsylvania	39.84	-89	biofilm	Coal	14-Jun	2.7	NA	NA	NA	NA	NA	NA	NA	NA	NA	NA	NA	NA	NA	NA	NA	NA	NA	NA	NA	NA	NA	NA	NA	NA	NA	NA	NA	NA	NA	NA	NA	NA	NA	NA	NA	NA	NA	NA	NA	NA
SRR9951158	SRR9951158_assembly_output.fa	SRR9951158	USA: Scalp Level, Pennsylvania	40.25	-78.85	biofilm	Coal	14-Jun	2.7	NA	NA	NA	NA	NA	NA	NA	NA	NA	NA	NA	NA	NA	NA	NA	NA	NA	NA	NA	NA	NA	NA	NA	NA	NA	NA	NA	NA	NA	NA	NA	NA	NA	NA	NA	NA	NA	NA	NA	NA
CMS4	CMS4_assembly_output.contig.fa	OES073660	China:Jiangxi,ChengMenShan	28.19	117.77	sediment	Copper	NA	NA	NA	NA	NA	NA	NA	NA	NA	NA	NA	NA	NA	NA	NA	NA	NA	NA	NA	NA	NA	NA	NA	NA	NA	NA	NA	NA	NA	NA	NA	NA	NA	NA	NA	NA	NA	NA	NA	NA	NA	NA
DC1	DC1_assembly_output.contig.fa	OES073662	China:Guangxi,Dachang	28.19	117.77	sediment	Copper	NA	2.7	33	145	890	4031	0	NA	NA	NA	NA	NA	NA	NA	0	NA	NA	NA	NA	27	NA	NA	NA	NA	0.12	NA	NA	NA	NA	38	NA	NA	NA	1.3	NA	NA	NA	NA	NA	NA	NA	NA
LD180201-0012	L180206P-5-LD180201-0012_HK72WCCXY_L5_clean_assembly_output.contig.fa	OES073679	China:Jiangxi,Dexing	29.002513	117.727542	sediment	Copper	17-Sep	NA	NA	NA	NA	NA	NA	NA	NA	NA	NA	NA	NA	NA	NA	NA	NA	NA	NA	NA	NA	NA	NA	NA	NA	NA	NA	NA	NA	NA	NA	NA	NA	NA	NA	NA	NA	NA	NA	NA	NA	NA
LD180201-0013	L180206P-5-LD180201-0013_HK72WCCXY_L5_clean_assembly_output.contig.fa	OES073680	China:Jiangxi,Dexing	29.002054	117.727611	sediment	Copper	17-Sep	NA	NA	NA	NA	NA	NA	NA	NA	NA	NA	NA	NA	NA	NA	NA	NA	NA	NA	NA	NA	NA	NA	NA	NA	NA	NA	NA	NA	NA	NA	NA	NA	NA	NA	NA	NA	NA	NA	NA	NA	NA
LD180201-0011	L180206P-5-LD180201-0011_HK72WCCXY_L5_clean_assembly_output.contig.fa	OES073681	China:Jiangxi,Dexing	29.002549	117.727511	sediment	Copper	17-Sep	NA	NA	NA	NA	NA	NA	NA	NA	NA	NA	NA	NA	NA	NA	NA	NA	NA	NA	NA	NA	NA	NA	NA	NA	NA	NA	NA	NA	NA	NA	NA	NA	NA	NA	NA	NA	NA	NA	NA	NA	NA
LD180328-0002	L180330P-4-LD180328-0002_HL3H2CCXY_L2_clean_assembly_output.contig.fa	OES073714	China:Anhui,Tongling	30.940386	117.989777	sediment	Copper	17-Oct	NA	NA	NA	NA	NA	NA	NA	NA	NA	NA	NA	NA	NA	NA	NA	NA	NA	NA	NA	NA	NA	NA	NA	NA	NA	NA	NA	NA	NA	NA	NA	NA	NA	NA	NA	NA	NA	NA	NA	NA	NA
LD180327-0003	L180330P-1-LD180327-0003_HL3VYCCXY_L7_clean_assembly_output.contig.fa	OES073715	China:Anhui,Tongling	30.940452	117.990349	sediment	Copper	17-Oct	NA	NA	NA	NA	NA	NA	NA	NA	NA	NA	NA	NA	NA	NA	NA	NA	NA	NA	NA	NA	NA	NA	NA	NA	NA	NA	NA	NA	NA	NA	NA	NA	NA	NA	NA	NA	NA	NA	NA	NA	NA
LD180327-0004	L180330P-1-LD180327-0004_HL3VYCCXY_L7_clean_assembly_output.contig.fa	OES073716	China:Anhui,Tongling	30.940799	117.989238	sediment	Copper	17-Oct	NA	NA	NA	NA	NA	NA	NA	NA	NA	NA	NA	NA	NA	NA	NA	NA	NA	NA	NA	NA	NA	NA	NA	NA	NA	NA	NA	NA	NA	NA	NA	NA	NA	NA	NA	NA	NA	NA	NA	NA	NA
LD180327-0005	L180330P-2-LD180327-0005_HL3VYCCXY_L8_clean_assembly_output.contig.fa	OES073717	China:Anhui,Tongling	30.939954	117.989023	sediment	Copper	17-Oct	NA	NA	NA	NA	NA	NA	NA	NA	NA	NA	NA	NA	NA	NA	NA	NA	NA	NA	NA	NA	NA	NA	NA	NA	NA	NA	NA	NA	NA	NA	NA	NA	NA	NA	NA	NA	NA	NA	NA	NA	NA
LD180327-0006	L180330P-2-LD180327-0006_HL3VYCCXY_L8_clean_assembly_output.contig.fa	OES073718	China:Anhui,Tongling	30.940541	117.989972	sediment	Copper	17-Oct	NA	NA	NA	NA	NA	NA	NA	NA	NA	NA	NA	NA	NA	NA	NA	NA	NA	NA	NA	NA	NA	NA	NA	NA	NA	NA	NA	NA	NA	NA	NA	NA	NA	NA	NA	NA	NA	NA	NA	NA	NA
LD180328-0003	L180330P-5-LD180328-0003_HL3H2CCXY_L3_clean_assembly_output.contig.fa	OES073719	China:Anhui,Tongling	30.945376	117.992431	sediment	Copper	17-Oct	NA	NA	NA	NA	NA	NA	NA	NA	NA	NA	NA	NA	NA	NA	NA	NA	NA	NA	NA	NA	NA	NA	NA	NA	NA	NA	NA	NA	NA	NA	NA	NA	NA	NA	NA	NA	NA	NA	NA	NA	NA
LD180402-0010	L180404P-4-LD180402-0010_HL57HCCXY_L6_clean_assembly_output.contig.fa	OES073720	China:Anhui,Tongling	30.945478	117.992764	sediment	Copper	17-Oct	NA	NA	NA	NA	NA	NA	NA	NA	NA	NA	NA	NA	NA	NA	NA	NA	NA	NA	NA	NA	NA	NA	NA	NA	NA	NA	NA	NA	NA	NA	NA	NA	NA	NA	NA	NA	NA	NA	NA	NA	NA
LD180402-0011	L180404P-4-LD180402-0011_HL57HCCXY_L6_clean_assembly_output.contig.fa	OES073721	China:Anhui,Tongling	30.945784	117.993012	sediment	Copper	17-Oct	NA	NA	NA	NA	NA	NA	NA	NA	NA	NA	NA	NA	NA	NA	NA	NA	NA	NA	NA	NA	NA	NA	NA	NA	NA	NA	NA	NA	NA	NA	NA	NA	NA	NA	NA	NA	NA	NA	NA	NA	NA
LD180402-0012	L180404P-5-LD180402-0012_HL57HCCXY_L7_clean_assembly_output.contig.fa	OES073722	China:Anhui,Tongling	30.945955	117.992445	sediment	Copper	17-Oct	NA	NA	NA	NA	NA	NA	NA	NA	NA	NA	NA	NA	NA	NA	NA	NA	NA	NA	NA	NA	NA	NA	NA	NA	NA	NA	NA	NA	NA	NA	NA	NA	NA	NA	NA	NA	NA	NA	NA	NA	NA
LD180402-0013	L180404P-5-LD180402-0013_HL57HCCXY_L7_clean_assembly_output.contig.fa	OES073723	China:Anhui,Tongling	30.945454	117.993785	sediment	Copper	17-Oct	NA	NA	NA	NA	NA	NA	NA	NA	NA	NA	NA	NA	NA	NA	NA	NA	NA	NA	NA	NA	NA	NA	NA	NA	NA	NA	NA	NA	NA	NA	NA	NA	NA	NA	NA	NA	NA	NA	NA	NA	NA
LD180201-0009	L180206P-7-LD180201-0009_HK72WCCXY_L7_clean_assembly_output.contig.fa	OES073739	China:Jiangxi,Yongping	28.19111	117.766944	sediment	Copper	17-Sep	NA	NA	NA	NA	NA	NA	NA	NA	NA	NA	NA	NA	NA	NA	NA	NA	NA	NA	NA	NA	NA	NA	NA	NA	NA	NA	NA	NA	NA	NA	NA	NA	NA	NA	NA	NA	NA	NA	NA	NA	NA
LD180201-0006	L180206P-8-LD180201-0006_HK72WCCXY_L8_clean_assembly_output.contig.fa	OES073740	China:Jiangxi,Yongping	28.191213	117.767145	sediment	Copper	17-Sep	NA	NA	NA	NA	NA	NA	NA	NA	NA	NA	NA	NA	NA	NA	NA	NA	NA	NA	NA	NA	NA	NA	NA	NA	NA	NA	NA	NA	NA	NA	NA	NA	NA	NA	NA	NA	NA	NA	NA	NA	NA
LD180201-0008	L180206P-4-LD180201-0008_HK72WCCXY_L4_clean_assembly_output.contig.fa	OES073741	China:Jiangxi,Yongping	28.191671	117.766791	sediment	Copper	17-Sep	NA	NA	NA	NA	NA	NA	NA	NA	NA	NA	NA	NA	NA	NA	NA	NA	NA	NA	NA	NA	NA	NA	NA	NA	NA	NA	NA	NA	NA	NA	NA	NA	NA	NA	NA	NA	NA	NA	NA	NA	NA
LD180201-0007	L180206P-1-LD180201-0007_HK72WCCXY_L1_clean_assembly_output.contig.fa	OES073742	China:Jiangxi,Yongping	28.191444	117.766801	sediment	Copper	17-Sep	NA	NA	NA	NA	NA	NA	NA	NA	NA	NA	NA	NA	NA	NA	NA	NA	NA	NA	NA	NA	NA	NA	NA	NA	NA	NA	NA	NA	NA	NA	NA	NA	NA	NA	NA	NA	NA	NA	NA	NA	NA
LD180201-0010	L180206P-7-LD180201-0010_HK72WCCXY_L7_L8_clean_R.contig.fa	OES073743	China:Jiangxi,Yongping	28.191044	117.767232	sediment	Copper	17-Sep	NA	NA	NA	NA	NA	NA	NA	NA	NA	NA	NA	NA	NA	NA	NA	NA	NA	NA	NA	NA	NA	NA	NA	NA	NA	NA	NA	NA	NA	NA	NA	NA	NA	NA	NA	NA	NA	NA	NA	NA	NA
LD180402-0004	L180404P-2-LD180402-0004_HL57HCCXY_L4_clean_assembly_output.contig.fa	OES073755	China:Fujian,Zijin	26.272567	118.269142	sediment	Copper	17-Sep	NA	NA	NA	NA	NA	NA	NA	NA	NA	NA	NA	NA	NA	NA	NA	NA	NA	NA	NA	NA	NA	NA	NA	NA	NA	NA	NA	NA	NA	NA	NA	NA	NA	NA	NA	NA	NA	NA	NA	NA	NA
SRR12886061	SRR12886061.fa	SRR12886061	Germany: Kilianstollen, Marsberg	51.4529	8.8597	biofilm	Copper	18-Nov	4.87	NA	NA	NA	NA	NA	NA	NA	NA	NA	NA	NA	NA	NA	NA	NA	NA	NA	NA	NA	NA	NA	NA	NA	NA	NA	NA	NA	NA	NA	NA	NA	NA	NA	NA	NA	NA	NA	NA	NA	NA
SRR5161788	SRR5161788_assembly_output.fa	SRR5161788	Brazil: Canaa dos Carajas	-6.44321	-50.03583	water	Copper	14-Jul	5.02	NA	NA	0.12	1170	0.09	NA	NA	NA	219	NA	278	NA	74.7	NA	NA	NA	136	18.4	NA	NA	NA	NA	NA	NA	NA	NA	NA	0.38	NA	NA	NA	NA	NA	NA	NA	NA	NA	NA	NA	NA
SRR5161789	SRR5161789_assembly_output.fa	SRR5161789	Brazil: Canaa dos Carajas	-6.44321	-50.03583	sediment	Copper	15-Jun	5.02	NA	NA	0.12	1170	0.09	NA	NA	NA	219	NA	278	NA	NA	NA	NA	NA	136	18.4	NA	NA	NA	NA	NA	NA	NA	NA	NA	0.38	NA	NA	NA	NA	NA	NA	NA	NA	NA	NA	NA	NA
SRR5161792	SRR5161792_assembly_output.fa	SRR5161792	Brazil: Canaa dos Carajas	-6.44321	-50.03583	sediment	Copper	16-Apr	5.02	NA	NA	0.12	1170	0.09	NA	NA	NA	219	NA	278	NA	NA	NA	NA	NA	136	18.4	NA	NA	NA	NA	NA	NA	NA	NA	NA	0.38	NA	NA	NA	NA	NA	NA	NA	NA	NA	NA	NA	NA
SRR5161794	SRR5161794_assembly_output.fa	SRR5161794	Brazil: Canaa dos Carajas	-6.44321	-50.03583	water	Copper	14-Jul	5.02	NA	NA	0.12	1170	0.09	NA	NA	NA	219	NA	278	NA	NA	NA	NA	NA	136	18.4	NA	NA	NA	NA	NA	NA	NA	NA	NA	0.38	NA	NA	NA	NA	NA	NA	NA	NA	NA	NA	NA	NA
SRR5161795	SRR5161795_assembly_output.fa	SRR5161795	Brazil: Canaa dos Carajas	-6.44321	-50.03583	water	Copper	14-Jul	5.02	NA	NA	0.12	1170	0.09	NA	NA	NA	219	NA	278	NA	NA	NA	NA	NA	136	18.4	NA	NA	NA	NA	NA	NA	NA	NA	NA	0.38	NA	NA	NA	NA	NA	NA	NA	NA	NA	NA	NA	NA
SRR5161798	SRR5161798_assembly_output.fa	SRR5161798	Brazil: Canaa dos Carajas	-6.44321	-50.03583	water	Copper	14-Jul	5.02	NA	NA	0.12	1170	0.09	NA	NA	NA	219	NA	278	NA	NA	NA	NA	NA	136	18.4	NA	NA	NA	NA	NA	NA	NA	NA	NA	0.38	NA	NA	NA	NA	NA	NA	NA	NA	NA	NA	NA	NA
SRR5161800	SRR5161800_assembly_output.fa	SRR5161800	Brazil: Canaa dos Carajas	-6.44321	-50.03583	water	Copper	16-Apr	5.02	NA	NA	0.12	1170	0.09	NA	NA	NA	219	NA	278	NA	NA	NA	NA	NA	136	18.4	NA	NA	NA	NA	NA	NA	NA	NA	NA	0.38	NA	NA	NA	NA	NA	NA	NA	NA	NA	NA	NA	NA
SRR5161805	SRR5161805_assembly_output.fa	SRR5161805	Brazil: Canaa dos Carajas	-6.44321	-50.03583	water	Copper	14-Jul	5.02	NA	NA	0.12	1170	0.09	NA	NA	NA	219	NA	278	NA	NA	NA	NA	NA	136	18.4	NA	NA	NA	NA	NA	NA	NA	NA	NA	0.38	NA	NA	NA	NA	NA	NA	NA	NA	NA	NA	NA	NA
SRR5161807	SRR5161807_assembly_output.fa	SRR5161807	Brazil: Canaa dos Carajas	-6.44321	-50.03583	water	Copper	16-Apr	5.02	NA	NA	0.12	1170	0.09	NA	NA	NA	219	NA	278	NA	NA	NA	NA	NA	136	18.4	NA	NA	NA	NA	NA	NA	NA	NA	NA	0.38	NA	NA	NA	NA	NA	NA	NA	NA	NA	NA	NA	NA
SRR9320187	SRR9320187_assembly_output.fa	SRR9320187	USA: Ely Copper Mine, Vershire, VT	43.91924	-72.28636	sediment	Copper	2017/7/28	3.78	NA	NA	NA	NA	NA	NA	NA	NA	NA	NA	NA	NA	NA	NA	NA	NA	NA	NA	NA	NA	NA	NA	NA	NA	NA	NA	NA	NA	NA	NA	NA	NA	NA	NA	NA	NA	NA	NA	NA	NA
SRR9320188	SRR9320188.1_assembly_output.fa	SRR9320188	USA: Ely Copper Mine, Vershire, VT	43.91924	-72.28635	sediment	Copper	2017/7/28	3.78	NA	NA	NA	NA	NA	NA	NA	NA	NA	NA	NA	NA	NA	NA	NA	NA	NA	NA	NA	NA	NA	NA	NA	NA	NA	NA	NA	NA	NA	NA	NA	NA	NA	NA	NA	NA	NA	NA	NA	NA
SRR9320191	SRR9320191_assembly_output.fa	SRR9320191	USA: Ely Copper Mine, Vershire, VT	43.91924	-72.28638	sediment	Copper	2018/1/14	3.56	NA	NA	NA	NA	NA	NA	NA	NA	NA	NA	NA	NA	NA	NA	NA	NA	NA	NA	NA	NA	NA	NA	NA	NA	NA	NA	NA	NA	NA	NA	NA	NA	NA	NA	NA	NA	NA	NA	NA	NA
SRR9320192	SRR9320192_assembly_output.fa	SRR9320192	USA: Ely Copper Mine, Vershire, VT	43.91924	-72.28637	sediment	Copper	2017/7/28	3.78	NA	NA	NA	NA	NA	NA	NA	NA	NA	NA	NA	NA	NA	NA	NA	NA	NA	NA	NA	NA	NA	NA	NA	NA	NA	NA	NA	NA	NA	NA	NA	NA	NA	NA	NA	NA	NA	NA	NA	NA
SRR9320193	SRR9320193_assembly_output.fa	SRR9320193	USA: Ely Copper Mine, Vershire, VT	43.91924	-72.2864	sediment	Copper	2018/1/14	3.56	NA	NA	NA	NA	NA	NA	NA	NA	NA	NA	NA	NA	NA	NA	NA	NA	NA	NA	NA	NA	NA	NA	NA	NA	NA	NA	NA	NA	NA	NA	NA	NA	NA	NA	NA	NA	NA	NA	NA	NA
SRR9320194	SRR9320194_assembly_output.fa	SRR9320194	USA: Ely Copper Mine, Vershire, VT	43.91924	-72.28639	sediment	Copper	2018/1/14	3.56	NA	NA	NA	NA	NA	NA	NA	NA	NA	NA	NA	NA	NA	NA	NA	NA	NA	NA	NA	NA	NA	NA	NA	NA	NA	NA	NA	NA	NA	NA	NA	NA	NA	NA	NA	NA	NA	NA	NA	NA
SRR9320195	SRR9320195.1_assembly_output.fa	SRR9320195	USA: Ely Copper Mine, Vershire, VT	43.91924	-72.28642	water	Copper	2017/7/28	3.36	NA	NA	NA	NA	NA	NA	NA	NA	NA	NA	NA	NA	NA	NA	NA	NA	NA	NA	NA	NA	NA	NA	NA	NA	NA	NA	NA	NA	NA	NA	NA	NA	NA	NA	NA	NA	NA	NA	NA	NA
SRR9320196	SRR9320196.1_assembly_output.fa	SRR9320196	USA: Ely Copper Mine, Vershire, VT	43.91924	-72.28641	water	Copper	2017/7/28	3.36	NA	NA	NA	NA	NA	NA	NA	NA	NA	NA	NA	NA	NA	NA	NA	NA	NA	NA	NA	NA	NA	NA	NA	NA	NA	NA	NA	NA	NA	NA	NA	NA	NA	NA	NA	NA	NA	NA	NA	NA
SRR9320197	SRR9320197.1_assembly_output.fa	SRR9320197	USA: Ely Copper Mine, Vershire, VT	43.91924	-72.28644	water	Copper	2017/7/28	3.36	NA	NA	NA	NA	NA	NA	NA	NA	NA	NA	NA	NA	NA	NA	NA	NA	NA	NA	NA	NA	NA	NA	NA	NA	NA	NA	NA	NA	NA	NA	NA	NA	NA	NA	NA	NA	NA	NA	NA	NA
SRR9320198	SRR9320198_assembly_output.fa	SRR9320198	USA: Ely Copper Mine, Vershire, VT	43.91924	-72.28643	water	Copper	2017/7/28	3.36	NA	NA	NA	NA	NA	NA	NA	NA	NA	NA	NA	NA	NA	NA	NA	NA	NA	NA	NA	NA	NA	NA	NA	NA	NA	NA	NA	NA	NA	NA	NA	NA	NA	NA	NA	NA	NA	NA	NA	NA
SRR9320199	SRR9320199.1_assembly_output.fa	SRR9320199	USA: Ely Copper Mine, Vershire, VT	43.91924	-72.28645	water	Copper	2017/7/28	3.36	NA	NA	NA	NA	NA	NA	NA	NA	NA	NA	NA	NA	NA	NA	NA	NA	NA	NA	NA	NA	NA	NA	NA	NA	NA	NA	NA	NA	NA	NA	NA	NA	NA	NA	NA	NA	NA	NA	NA	NA
SRR359000	SRR359000_assembly_output.fa	SRR359000	USA: Washington, Richmond Mine C75	44.67733	-122.52219	biofilm	Iron	NA	1.03	NA	NA	NA	NA	NA	NA	NA	NA	NA	NA	NA	NA	NA	NA	NA	NA	NA	NA	NA	NA	NA	NA	NA	NA	NA	NA	NA	NA	NA	NA	NA	NA	NA	NA	NA	NA	NA	NA	NA	NA
SRR359001	SRR359001_assembly_output.fa	SRR359001	USA: Washington, Richmond Mine C75	44.67733	-122.52219	biofilm	Iron	NA	1.17	NA	NA	NA	NA	NA	NA	NA	NA	NA	NA	NA	NA	NA	NA	NA	NA	NA	NA	NA	NA	NA	NA	NA	NA	NA	NA	NA	NA	NA	NA	NA	NA	NA	NA	NA	NA	NA	NA	NA	NA
SRR359002	SRR359002_assembly_output.fa	SRR359002	USA: Washington, Richmond Mine C75	44.67733	-122.52219	biofilm	Iron	NA	1.17	NA	NA	NA	NA	NA	NA	NA	NA	NA	NA	NA	NA	NA	NA	NA	NA	NA	NA	NA	NA	NA	NA	NA	NA	NA	NA	NA	NA	NA	NA	NA	NA	NA	NA	NA	NA	NA	NA	NA	NA
SRR359019	SRR359019_assembly_output.fa	SRR359019	USA: Washington, Richmond Mine C75	56.62	11.67	biofilm	Iron	NA	1.17	NA	NA	NA	NA	NA	NA	NA	NA	NA	NA	NA	NA	NA	NA	NA	NA	NA	NA	NA	NA	NA	NA	NA	NA	NA	NA	NA	NA	NA	NA	NA	NA	NA	NA	NA	NA	NA	NA	NA	NA
SRR359020	SRR359020_assembly_output.fa	SRR359020	USA: Washington, Richmond Mine C75	44.67733	-122.52219	biofilm	Iron	NA	0.91	NA	NA	NA	NA	NA	NA	NA	NA	NA	NA	NA	NA	NA	NA	NA	NA	NA	NA	NA	NA	NA	NA	NA	NA	NA	NA	NA	NA	NA	NA	NA	NA	NA	NA	NA	NA	NA	NA	NA	NA
SRR359021	SRR359021_assembly_output.fa	SRR359021	USA: Washington, Richmond Mine C75	49.9543	-116.5155	biofilm	Iron	NA	1.17	NA	NA	NA	NA	NA	NA	NA	NA	NA	NA	NA	NA	NA	NA	NA	NA	NA	NA	NA	NA	NA	NA	NA	NA	NA	NA	NA	NA	NA	NA	NA	NA	NA	NA	NA	NA	NA	NA	NA	NA
SRR359022	SRR359022_assembly_output.fa	SRR359022	USA: Washington, Richmond Mine C75	37.6906	-118.8442	biofilm	Iron	NA	0.91	NA	NA	NA	NA	NA	NA	NA	NA	NA	NA	NA	NA	NA	NA	NA	NA	NA	NA	NA	NA	NA	NA	NA	NA	NA	NA	NA	NA	NA	NA	NA	NA	NA	NA	NA	NA	NA	NA	NA	NA
SRR359023	SRR359023_assembly_output.fa	SRR359023	USA: Washington, Richmond Mine C75	37.6906	-118.8442	biofilm	Iron	NA	0.91	NA	NA	NA	NA	NA	NA	NA	NA	NA	NA	NA	NA	NA	NA	NA	NA	NA	NA	NA	NA	NA	NA	NA	NA	NA	NA	NA	NA	NA	NA	NA	NA	NA	NA	NA	NA	NA	NA	NA	NA
SRR359024	SRR359024_assembly_output.fa	SRR359024	USA: Washington, Richmond Mine C10	47.0956	-99.1001	biofilm	Iron	NA	0.8	NA	NA	NA	NA	NA	NA	NA	NA	NA	NA	NA	NA	NA	NA	NA	NA	NA	NA	NA	NA	NA	NA	NA	NA	NA	NA	NA	NA	NA	NA	NA	NA	NA	NA	NA	NA	NA	NA	NA	NA
SRR359025	SRR359025_assembly_output.fa	SRR359025	USA: Washington, Richmond Mine C10	44.61101	-110.44018	biofilm	Iron	NA	0.8	NA	NA	NA	NA	NA	NA	NA	NA	NA	NA	NA	NA	NA	NA	NA	NA	NA	NA	NA	NA	NA	NA	NA	NA	NA	NA	NA	NA	NA	NA	NA	NA	NA	NA	NA	NA	NA	NA	NA	NA
SRR359026	SRR359026_assembly_output.fa	SRR359026	USA: Washington, Richmond Mine C10	34.39225	-119.84566	biofilm	Iron	NA	0.8	NA	NA	NA	NA	NA	NA	NA	NA	NA	NA	NA	NA	NA	NA	NA	NA	NA	NA	NA	NA	NA	NA	NA	NA	NA	NA	NA	NA	NA	NA	NA	NA	NA	NA	NA	NA	NA	NA	NA	NA
SRR359027	SRR359027_assembly_output.fa	SRR359027	USA: Washington, Richmond Mine AB20	34.39225	-119.84566	biofilm	Iron	NA	0.8	NA	NA	NA	NA	NA	NA	NA	NA	NA	NA	NA	NA	NA	NA	NA	NA	NA	NA	NA	NA	NA	NA	NA	NA	NA	NA	NA	NA	NA	NA	NA	NA	NA	NA	NA	NA	NA	NA	NA	NA
SRR359028	SRR359028_assembly_output.fa	SRR359028	USA: Washington, Richmond Mine AB20	35.9918	-106.0796	biofilm	Iron	NA	0.8	NA	NA	NA	NA	NA	NA	NA	NA	NA	NA	NA	NA	NA	NA	NA	NA	NA	NA	NA	NA	NA	NA	NA	NA	NA	NA	NA	NA	NA	NA	NA	NA	NA	NA	NA	NA	NA	NA	NA	NA
SRR359029	SRR359029_assembly_output.fa	SRR359029	USA: Washington, Richmond Mine AB20	34.6402	-77.10945	biofilm	Iron	NA	0.8	NA	NA	NA	NA	NA	NA	NA	NA	NA	NA	NA	NA	NA	NA	NA	NA	NA	NA	NA	NA	NA	NA	NA	NA	NA	NA	NA	NA	NA	NA	NA	NA	NA	NA	NA	NA	NA	NA	NA	NA
SRR359030	SRR359030_assembly_output.fa	SRR359030	USA: Washington, Richmond Mine AB20	44.376	-110.69	biofilm	Iron	NA	0.8	NA	NA	NA	NA	NA	NA	NA	NA	NA	NA	NA	NA	NA	NA	NA	NA	NA	NA	NA	NA	NA	NA	NA	NA	NA	NA	NA	NA	NA	NA	NA	NA	NA	NA	NA	NA	NA	NA	NA	NA
SRR359031	SRR359031_assembly_output.fa	SRR359031	USA: Washington, Richmond Mine ABmuck	-2.75	121.05	biofilm	Iron	NA	1.31	NA	NA	NA	NA	NA	NA	NA	NA	NA	NA	NA	NA	NA	NA	NA	NA	NA	NA	NA	NA	NA	NA	NA	NA	NA	NA	NA	NA	NA	NA	NA	NA	NA	NA	NA	NA	NA	NA	NA	NA
SRR359032	SRR359032_assembly_output.fa	SRR359032	USA: Washington, Richmond Mine ABmuck	27.0078	-111.4071	biofilm	Iron	NA	1.74	NA	NA	NA	NA	NA	NA	NA	NA	NA	NA	NA	NA	NA	NA	NA	NA	NA	NA	NA	NA	NA	NA	NA	NA	NA	NA	NA	NA	NA	NA	NA	NA	NA	NA	NA	NA	NA	NA	NA	NA
ERR225990	ERR225990_assembly_output.fa	ERR225990	China: Guangdong, Fankou	27.0078	-111.4071	sediment	Lead-Zinc	NA	NA	NA	NA	NA	NA	NA	NA	NA	NA	NA	NA	NA	NA	NA	NA	NA	NA	NA	NA	NA	NA	NA	NA	NA	NA	NA	NA	NA	NA	NA	NA	NA	NA	NA	NA	NA	NA	NA	NA	NA	NA
FK.Sedi.C1.2	FK.Sedi.C1.2_assembly_output.contig.fa	OES073649	China:Guangdong,Fankou	25.05	113.67	sediment	Lead-Zinc	NA	2.1	30	3.1	191	2087	0.61	NA	NA	NA	NA	NA	NA	NA	5.3	NA	NA	NA	NA	2.9	NA	NA	NA	NA	0.43	NA	NA	NA	NA	19	NA	NA	NA	2.2	NA	NA	NA	NA	NA	NA	NA	NA
FK.Sedi.C1.3	FK.Sedi.C1.3_assembly_output.contig.fa	OES073650	China:Guangdong,Fankou	25.05	113.67	sediment	Lead-Zinc	NA	2.1	30	3.1	191	2087	0.61	NA	NA	NA	NA	NA	NA	NA	5.3	NA	NA	NA	NA	2.9	NA	NA	NA	NA	0.43	NA	NA	NA	NA	19	NA	NA	NA	2.2	NA	NA	NA	NA	NA	NA	NA	NA
FK.Sedi.C1.4	FK.Sedi.C1.4_assembly_output.contig.fa	OES073651	China:Guangdong,Fankou	25.05	113.67	sediment	Lead-Zinc	NA	2.1	30	3.1	191	2087	0.61	NA	NA	NA	NA	NA	NA	NA	5.3	NA	NA	NA	NA	2.9	NA	NA	NA	NA	0.43	NA	NA	NA	NA	19	NA	NA	NA	2.2	NA	NA	NA	NA	NA	NA	NA	NA
FK.Sedi.C1.5	FK.Sedi.C1.5_assembly_output.contig.fa	OES073652	China:Guangdong,Fankou	25.05	113.67	sediment	Lead-Zinc	NA	2.1	30	3.1	191	2087	0.61	NA	NA	NA	NA	NA	NA	NA	5.3	NA	NA	NA	NA	2.9	NA	NA	NA	NA	0.43	NA	NA	NA	NA	19	NA	NA	NA	2.2	NA	NA	NA	NA	NA	NA	NA	NA
FK1	FK1_assembly_output.contig.fa	OES073663	China:Guangdong,Fankou	28.19	117.77	sediment	Lead-Zinc	NA	1.9	43.3	210	1030	6690	53	NA	NA	NA	NA	0.25	NA	0.39	4.35	1240	NA	NA	NA	13.7	NA	NA	NA	NA	0.38	NA	NA	NA	NA	144.5	NA	NA	NA	1.1	NA	NA	NA	NA	NA	NA	NA	NA
LD180328-0004	L180330P-5-LD180328-0004_HL3H2CCXY_L3_clean_assembly_output.contig.fa	OES073682	China:Guangdong,Fankou	25.049027	113.663347	sediment	Lead-Zinc	17-Sep	NA	NA	NA	NA	NA	NA	NA	NA	NA	NA	NA	NA	NA	NA	NA	NA	NA	NA	NA	NA	NA	NA	NA	NA	NA	NA	NA	NA	NA	NA	NA	NA	NA	NA	NA	NA	NA	NA	NA	NA	NA
LD180328-0005	L180330P-5-LD180328-0005_HL3H2CCXY_L3_clean_assembly_output.contig.fa	OES073683	China:Guangdong,Fankou	25.049023	113.664012	sediment	Lead-Zinc	17-Sep	NA	NA	NA	NA	NA	NA	NA	NA	NA	NA	NA	NA	NA	NA	NA	NA	NA	NA	NA	NA	NA	NA	NA	NA	NA	NA	NA	NA	NA	NA	NA	NA	NA	NA	NA	NA	NA	NA	NA	NA	NA
LD180328-0006	L180330P-6-LD180328-0006_HL3H2CCXY_L4_clean_assembly_output.contig.fa	OES073684	China:Guangdong,Fankou	25.049111	113.664022	sediment	Lead-Zinc	17-Sep	NA	NA	NA	NA	NA	NA	NA	NA	NA	NA	NA	NA	NA	NA	NA	NA	NA	NA	NA	NA	NA	NA	NA	NA	NA	NA	NA	NA	NA	NA	NA	NA	NA	NA	NA	NA	NA	NA	NA	NA	NA
LD180328-0007	L180330P-6-LD180328-0007_HL3H2CCXY_L4_clean_assembly_output.contig.fa	OES073685	China:Guangdong,Fankou	25.049037	113.663577	sediment	Lead-Zinc	17-Sep	NA	NA	NA	NA	NA	NA	NA	NA	NA	NA	NA	NA	NA	NA	NA	NA	NA	NA	NA	NA	NA	NA	NA	NA	NA	NA	NA	NA	NA	NA	NA	NA	NA	NA	NA	NA	NA	NA	NA	NA	NA
LD180328-0014	L180404P-1-LD180328-0014_HL57HCCXY_L3_clean_assembly_output.contig.fa	OES073686	China:Guangdong,Fankou	25.049789	113.663394	sediment	Lead-Zinc	17-Sep	NA	NA	NA	NA	NA	NA	NA	NA	NA	NA	NA	NA	NA	NA	NA	NA	NA	NA	NA	NA	NA	NA	NA	NA	NA	NA	NA	NA	NA	NA	NA	NA	NA	NA	NA	NA	NA	NA	NA	NA	NA
LD180201-0014	L180206P-6-LD180201-0014_HK72WCCXY_L6_clean_assembly_output.contig.fa	OES073687	China:Hunan,Huangshaping	25.677746	112.706121	sediment	Lead-Zinc	17-Aug	NA	NA	NA	NA	NA	NA	NA	NA	NA	NA	NA	NA	NA	NA	NA	NA	NA	NA	NA	NA	NA	NA	NA	NA	NA	NA	NA	NA	NA	NA	NA	NA	NA	NA	NA	NA	NA	NA	NA	NA	NA
LD180201-0019	L180206P-6-LD180201-0019_HK72WCCXY_L6_clean_assembly_output.contig.fa	OES073688	China:Hunan,Huangshaping	25.678646	112.706899	sediment	Lead-Zinc	17-Aug	NA	NA	NA	NA	NA	NA	NA	NA	NA	NA	NA	NA	NA	NA	NA	NA	NA	NA	NA	NA	NA	NA	NA	NA	NA	NA	NA	NA	NA	NA	NA	NA	NA	NA	NA	NA	NA	NA	NA	NA	NA
LD180201-0017	L180206P-8-LD180201-0017_HK72WCCXY_L8_clean_assembly_output.contig.fa	OES073710	China:Hunan,Shuikoushan	26.533949	112.607502	sediment	Lead-Zinc	17-Aug	NA	NA	NA	NA	NA	NA	NA	NA	NA	NA	NA	NA	NA	NA	NA	NA	NA	NA	NA	NA	NA	NA	NA	NA	NA	NA	NA	NA	NA	NA	NA	NA	NA	NA	NA	NA	NA	NA	NA	NA	NA
LD180201-0016	L180206P-1-LD180201-0016_HK72WCCXY_L1_clean_assembly_output.contig.fa	OES073711	China:Hunan,Shuikoushan	26.533997	112.607511	sediment	Lead-Zinc	17-Aug	NA	NA	NA	NA	NA	NA	NA	NA	NA	NA	NA	NA	NA	NA	NA	NA	NA	NA	NA	NA	NA	NA	NA	NA	NA	NA	NA	NA	NA	NA	NA	NA	NA	NA	NA	NA	NA	NA	NA	NA	NA
LD180201-0018	L180206P-6-LD180201-0018_HK72WCCXY_L6_clean_assembly_output.contig.fa	OES073712	China:Hunan,Shuikoushan	26.534512	112.607404	sediment	Lead-Zinc	17-Aug	NA	NA	NA	NA	NA	NA	NA	NA	NA	NA	NA	NA	NA	NA	NA	NA	NA	NA	NA	NA	NA	NA	NA	NA	NA	NA	NA	NA	NA	NA	NA	NA	NA	NA	NA	NA	NA	NA	NA	NA	NA
LD180201-0015	L180206P-7-LD180201-0015_HK72WCCXY_L7_clean_assembly_output.contig.fa	OES073713	China:Hunan,Shuikoushan	26.533731	112.607945	sediment	Lead-Zinc	17-Aug	NA	NA	NA	NA	NA	NA	NA	NA	NA	NA	NA	NA	NA	NA	NA	NA	NA	NA	NA	NA	NA	NA	NA	NA	NA	NA	NA	NA	NA	NA	NA	NA	NA	NA	NA	NA	NA	NA	NA	NA	NA
LD180201-0005	L180206P-4-LD180201-0005_HK72WCCXY_L4_clean_assembly_output.contig.fa	OES073744	China:Jiangxi,Yinshan	28.977778	117.601324	sediment	Lead-Zinc	17-Sep	NA	NA	NA	NA	NA	NA	NA	NA	NA	NA	NA	NA	NA	NA	NA	NA	NA	NA	NA	NA	NA	NA	NA	NA	NA	NA	NA	NA	NA	NA	NA	NA	NA	NA	NA	NA	NA	NA	NA	NA	NA
LD180205-0002	L180206P-2-LD180205-0002_HK72WCCXY_L2_clean_assembly_output.contig.fa	OES073745	China:Jiangxi,Yinshan	28.977901	117.601545	sediment	Lead-Zinc	17-Sep	NA	NA	NA	NA	NA	NA	NA	NA	NA	NA	NA	NA	NA	NA	NA	NA	NA	NA	NA	NA	NA	NA	NA	NA	NA	NA	NA	NA	NA	NA	NA	NA	NA	NA	NA	NA	NA	NA	NA	NA	NA
LD180205-0001	L180206P-7-LD180205-0001_HK72WCCXY_L7_clean_assembly_output.contig.fa	OES073746	China:Jiangxi,Yinshan	28.977137	117.601796	sediment	Lead-Zinc	17-Sep	NA	NA	NA	NA	NA	NA	NA	NA	NA	NA	NA	NA	NA	NA	NA	NA	NA	NA	NA	NA	NA	NA	NA	NA	NA	NA	NA	NA	NA	NA	NA	NA	NA	NA	NA	NA	NA	NA	NA	NA	NA
LD180201-0003	L180206P-8-LD180201-0003_HK72WCCXY_L8_clean_assembly_output.contig.fa	OES073747	China:Jiangxi,Yinshan	28.977012	117.601665	sediment	Lead-Zinc	17-Sep	NA	NA	NA	NA	NA	NA	NA	NA	NA	NA	NA	NA	NA	NA	NA	NA	NA	NA	NA	NA	NA	NA	NA	NA	NA	NA	NA	NA	NA	NA	NA	NA	NA	NA	NA	NA	NA	NA	NA	NA	NA
LD180201-0001	L180206P-4-LD180201-0001_HK72WCCXY_L4_clean_assembly_output.contig.fa	OES073748	China:Jiangxi,Yinshan	28.977249	117.601003	sediment	Lead-Zinc	17-Sep	NA	NA	NA	NA	NA	NA	NA	NA	NA	NA	NA	NA	NA	NA	NA	NA	NA	NA	NA	NA	NA	NA	NA	NA	NA	NA	NA	NA	NA	NA	NA	NA	NA	NA	NA	NA	NA	NA	NA	NA	NA
LD180402-0006	L180404P-3-LD180402-0006_HL57HCCXY_L5_clean_assembly_output.contig.fa	OES073706	China:Anhui,Maanshan	31.677977	118.627556	sediment	Magnetite	17-Oct	4.1	29	0.09	0.82	1319	0	NA	NA	NA	NA	NA	NA	NA	0.46	NA	NA	NA	NA	29	NA	NA	NA	NA	0	NA	NA	NA	NA	0	NA	NA	NA	2.2	NA	NA	NA	NA	NA	NA	NA	NA
LD180328-0001	L180330P-4-LD180328-0001_HL3H2CCXY_L2_clean_assembly_output.contig.fa	OES073707	China:Anhui,Maanshan	31.677766	118.627945	sediment	Magnetite	17-Oct	4.1	29	0.09	0.82	1319	0	NA	NA	NA	NA	NA	NA	NA	0.46	NA	NA	NA	NA	29	NA	NA	NA	NA	0	NA	NA	NA	NA	0	NA	NA	NA	2.2	NA	NA	NA	NA	NA	NA	NA	NA
LD180402-0007	L180404P-3-LD180402-0007_HL57HCCXY_L5_clean_assembly_output.contig.fa	OES073708	China:Anhui,Maanshan	31.67721	118.627434	sediment	Magnetite	17-Oct	4.1	29	0.09	0.82	1319	0	NA	NA	NA	NA	NA	NA	NA	0.46	NA	NA	NA	NA	29	NA	NA	NA	NA	0	NA	NA	NA	NA	0	NA	NA	NA	2.2	NA	NA	NA	NA	NA	NA	NA	NA
LD180402-0008	L180404P-3-LD180402-0008_HL57HCCXY_L5_clean_assembly_output.contig.fa	OES073709	China:Anhui,Maanshan	31.678001	118.628012	sediment	Magnetite	17-Oct	4.1	29	0.09	0.82	1319	0	NA	NA	NA	NA	NA	NA	NA	0.46	NA	NA	NA	NA	29	NA	NA	NA	NA	0	NA	NA	NA	NA	0	NA	NA	NA	2.2	NA	NA	NA	NA	NA	NA	NA	NA
SRR5352522	SRR5352522.1.fa	SRR5352522	Canada: Ontario	34.39225	-119.845662	water	Nickel-Copper	14-Sep	NA	NA	NA	NA	NA	NA	NA	NA	NA	NA	NA	NA	NA	NA	NA	NA	NA	NA	NA	NA	NA	NA	NA	NA	NA	NA	NA	NA	NA	NA	NA	NA	NA	NA	NA	NA	NA	NA	NA	NA	NA
SRR5352523	SRR5352523.1.fa	SRR5352523	Canada: Ontario	34.39225	-119.845662	water	Nickel-Copper	14-Sep	NA	NA	NA	NA	NA	NA	NA	NA	NA	NA	NA	NA	NA	NA	NA	NA	NA	NA	NA	NA	NA	NA	NA	NA	NA	NA	NA	NA	NA	NA	NA	NA	NA	NA	NA	NA	NA	NA	NA	NA	NA
SRR5352524	SRR5352524.1.fa	SRR5352524	Canada: Ontario	42.7339	25.4858	water	Nickel-Copper	14-Sep	NA	NA	NA	NA	NA	NA	NA	NA	NA	NA	NA	NA	NA	NA	NA	NA	NA	NA	NA	NA	NA	NA	NA	NA	NA	NA	NA	NA	NA	NA	NA	NA	NA	NA	NA	NA	NA	NA	NA	NA	NA
SRR5352525	SRR5352525.1.fa	SRR5352525	Canada: Ontario	42.7339	25.4858	water	Nickel-Copper	14-Nov	NA	NA	NA	NA	NA	NA	NA	NA	NA	NA	NA	NA	NA	NA	NA	NA	NA	NA	NA	NA	NA	NA	NA	NA	NA	NA	NA	NA	NA	NA	NA	NA	NA	NA	NA	NA	NA	NA	NA	NA	NA
SRR5352526	SRR5352526.1.fa	SRR5352526	Canada: Ontario	42.7339	25.4858	water	Nickel-Copper	14-Nov	NA	NA	NA	NA	NA	NA	NA	NA	NA	NA	NA	NA	NA	NA	NA	NA	NA	NA	NA	NA	NA	NA	NA	NA	NA	NA	NA	NA	NA	NA	NA	NA	NA	NA	NA	NA	NA	NA	NA	NA	NA
SRR5352527	SRR5352527.1.fa	SRR5352527	Canada: Ontario	46.65	-81.32	water	Nickel-Copper	14-Nov	NA	NA	NA	NA	NA	NA	NA	NA	NA	NA	NA	NA	NA	NA	NA	NA	NA	NA	NA	NA	NA	NA	NA	NA	NA	NA	NA	NA	NA	NA	NA	NA	NA	NA	NA	NA	NA	NA	NA	NA	NA
SRR5352528	SRR5352528.1.fa	SRR5352528	Canada: Ontario	46.65	-81.32	water	Nickel-Copper	14-Sep	NA	NA	NA	NA	NA	NA	NA	NA	NA	NA	NA	NA	NA	NA	NA	NA	NA	NA	NA	NA	NA	NA	NA	NA	NA	NA	NA	NA	NA	NA	NA	NA	NA	NA	NA	NA	NA	NA	NA	NA	NA
SRR5352529	SRR5352529.1.fa	SRR5352529	Canada: Ontario	46.65	-81.32	water	Nickel-Copper	14-Sep	NA	NA	NA	NA	NA	NA	NA	NA	NA	NA	NA	NA	NA	NA	NA	NA	NA	NA	NA	NA	NA	NA	NA	NA	NA	NA	NA	NA	NA	NA	NA	NA	NA	NA	NA	NA	NA	NA	NA	NA	NA
SRR5352530	SRR5352530.1.fa	SRR5352530	Canada: Ontario	46.65	-81.32	water	Nickel-Copper	14-Sep	NA	NA	NA	NA	NA	NA	NA	NA	NA	NA	NA	NA	NA	NA	NA	NA	NA	NA	NA	NA	NA	NA	NA	NA	NA	NA	NA	NA	NA	NA	NA	NA	NA	NA	NA	NA	NA	NA	NA	NA	NA
SRR5352531	SRR5352531_assembly_output.fa	SRR5352531	Canada: Ontario	46.65	-81.32	water	Nickel-Copper	14-Nov	NA	NA	NA	NA	NA	NA	NA	NA	NA	NA	NA	NA	NA	NA	NA	NA	NA	NA	NA	NA	NA	NA	NA	NA	NA	NA	NA	NA	NA	NA	NA	NA	NA	NA	NA	NA	NA	NA	NA	NA	NA
SRR5352532	SRR5352532_assembly_output.fa	SRR5352532	Canada: Ontario	46.65	-81.32	water	Nickel-Copper	14-Sep	NA	NA	NA	NA	NA	NA	NA	NA	NA	NA	NA	NA	NA	NA	NA	NA	NA	NA	NA	NA	NA	NA	NA	NA	NA	NA	NA	NA	NA	NA	NA	NA	NA	NA	NA	NA	NA	NA	NA	NA	NA
SRR5352533	SRR5352533.1.fa	SRR5352533	Canada: Ontario	46.65	-81.32	water	Nickel-Copper	14-Nov	NA	NA	NA	NA	NA	NA	NA	NA	NA	NA	NA	NA	NA	NA	NA	NA	NA	NA	NA	NA	NA	NA	NA	NA	NA	NA	NA	NA	NA	NA	NA	NA	NA	NA	NA	NA	NA	NA	NA	NA	NA
SRR5352534	SRR5352534_assembly_output.fa	SRR5352534	Canada: Ontario	46.65	-81.32	water	Nickel-Copper	14-Sep	NA	NA	NA	NA	NA	NA	NA	NA	NA	NA	NA	NA	NA	NA	NA	NA	NA	NA	NA	NA	NA	NA	NA	NA	NA	NA	NA	NA	NA	NA	NA	NA	NA	NA	NA	NA	NA	NA	NA	NA	NA
SRR5352535	SRR5352535_assembly_output.fa	SRR5352535	Canada: Ontario	46.65	-81.32	water	Nickel-Copper	14-Nov	NA	NA	NA	NA	NA	NA	NA	NA	NA	NA	NA	NA	NA	NA	NA	NA	NA	NA	NA	NA	NA	NA	NA	NA	NA	NA	NA	NA	NA	NA	NA	NA	NA	NA	NA	NA	NA	NA	NA	NA	NA
SRR5352536	SRR5352536_assembly_output.fa	SRR5352536	Canada: Ontario	46.65	-81.32	water	Nickel-Copper	14-Sep	NA	NA	NA	NA	NA	NA	NA	NA	NA	NA	NA	NA	NA	NA	NA	NA	NA	NA	NA	NA	NA	NA	NA	NA	NA	NA	NA	NA	NA	NA	NA	NA	NA	NA	NA	NA	NA	NA	NA	NA	NA
LD180319-0001	L180322-P-1-LD180319-0001_HL3GTCCXY_L1_clean_assembly_output.contig.fa	OES073689	China:Guizhou,Jiuan	26.523418	106.570447	sediment	Polymetallic	17-Aug	NA	NA	NA	NA	NA	NA	NA	NA	NA	NA	NA	NA	NA	NA	NA	NA	NA	NA	NA	NA	NA	NA	NA	NA	NA	NA	NA	NA	NA	NA	NA	NA	NA	NA	NA	NA	NA	NA	NA	NA	NA
LD180319-0002	L180322-P-1-LD180319-0002_HL3GTCCXY_L1_clean_assembly_output.contig.fa	OES073690	China:Guizhou,Jiuan	26.523423	106.570844	sediment	Polymetallic	17-Aug	NA	NA	NA	NA	NA	NA	NA	NA	NA	NA	NA	NA	NA	NA	NA	NA	NA	NA	NA	NA	NA	NA	NA	NA	NA	NA	NA	NA	NA	NA	NA	NA	NA	NA	NA	NA	NA	NA	NA	NA	NA
LD180402-0001	L180404P-1-LD180402-0001_HL57HCCXY_L3_clean_assembly_output.contig.fa	OES073691	China:Guizhou,Jiuan	26.523498	106.570954	sediment	Polymetallic	17-Aug	NA	NA	NA	NA	NA	NA	NA	NA	NA	NA	NA	NA	NA	NA	NA	NA	NA	NA	NA	NA	NA	NA	NA	NA	NA	NA	NA	NA	NA	NA	NA	NA	NA	NA	NA	NA	NA	NA	NA	NA	NA
LD180319-0003	L180322-P-1-LD180319-0003_HL3GTCCXY_L1_clean_assembly_output.contig.fa	OES073692	China:Guizhou,Jiuan	26.523401	106.571012	sediment	Polymetallic	17-Aug	NA	NA	NA	NA	NA	NA	NA	NA	NA	NA	NA	NA	NA	NA	NA	NA	NA	NA	NA	NA	NA	NA	NA	NA	NA	NA	NA	NA	NA	NA	NA	NA	NA	NA	NA	NA	NA	NA	NA	NA	NA
LD180402-0002	L180404P-2-LD180402-0002_HL57HCCXY_L4_clean_assembly_output.contig.fa	OES073693	China:Guizhou,Jiuan	26.523602	106.571123	sediment	Polymetallic	17-Aug	NA	NA	NA	NA	NA	NA	NA	NA	NA	NA	NA	NA	NA	NA	NA	NA	NA	NA	NA	NA	NA	NA	NA	NA	NA	NA	NA	NA	NA	NA	NA	NA	NA	NA	NA	NA	NA	NA	NA	NA	NA
LD180319-0004	L180322-P-2-LD180319-0004_HL3KCCCXY_L1_clean_assembly_output.contig.fa	OES073694	China:Guizhou,Jiuan	26.524905	106.570545	sediment	Polymetallic	17-Aug	NA	NA	NA	NA	NA	NA	NA	NA	NA	NA	NA	NA	NA	NA	NA	NA	NA	NA	NA	NA	NA	NA	NA	NA	NA	NA	NA	NA	NA	NA	NA	NA	NA	NA	NA	NA	NA	NA	NA	NA	NA
LD180321-0001	L180322-P-11-LD180321-0001_HL3MGCCXY_L7_clean_assembly_output.contig.fa	OES073695	China:Guizhou,Longli	26.384893	106.979265	sediment	Polymetallic	17-Aug	NA	NA	NA	NA	NA	NA	NA	NA	NA	NA	NA	NA	NA	NA	NA	NA	NA	NA	NA	NA	NA	NA	NA	NA	NA	NA	NA	NA	NA	NA	NA	NA	NA	NA	NA	NA	NA	NA	NA	NA	NA
LD180321-0002	L180322-P-11-LD180321-0002_HL3MGCCXY_L7_clean_assembly_output.contig.fa	OES073696	China:Guizhou,Longli	26.385014	106.979676	sediment	Polymetallic	17-Aug	NA	NA	NA	NA	NA	NA	NA	NA	NA	NA	NA	NA	NA	NA	NA	NA	NA	NA	NA	NA	NA	NA	NA	NA	NA	NA	NA	NA	NA	NA	NA	NA	NA	NA	NA	NA	NA	NA	NA	NA	NA
LD180320-0020	L180322-P-6-LD180320-0020_HL3MGCCXY_L2_clean_assembly_output.contig.fa	OES073697	China:Guizhou,Longli	26.384765	106.979435	sediment	Polymetallic	17-Aug	NA	NA	NA	NA	NA	NA	NA	NA	NA	NA	NA	NA	NA	NA	NA	NA	NA	NA	NA	NA	NA	NA	NA	NA	NA	NA	NA	NA	NA	NA	NA	NA	NA	NA	NA	NA	NA	NA	NA	NA	NA
LD180320-0021	L180322-P-6-LD180320-0021_HL3MGCCXY_L2_clean_assembly_output.contig.fa	OES073698	China:Guizhou,Longli	26.384032	106.979365	sediment	Polymetallic	17-Aug	NA	NA	NA	NA	NA	NA	NA	NA	NA	NA	NA	NA	NA	NA	NA	NA	NA	NA	NA	NA	NA	NA	NA	NA	NA	NA	NA	NA	NA	NA	NA	NA	NA	NA	NA	NA	NA	NA	NA	NA	NA
LD180320-0022	L180322-P-7-LD180320-0022_HL3MGCCXY_L3_clean_assembly_output.contig.fa	OES073699	China:Guizhou,Longli	26.385293	106.978865	sediment	Polymetallic	17-Aug	NA	NA	NA	NA	NA	NA	NA	NA	NA	NA	NA	NA	NA	NA	NA	NA	NA	NA	NA	NA	NA	NA	NA	NA	NA	NA	NA	NA	NA	NA	NA	NA	NA	NA	NA	NA	NA	NA	NA	NA	NA
LD180320-0030	L180322-P-9-LD180320-0030_HL3MGCCXY_L5_clean_assembly_output.contig.fa	OES073700	China:Guangxi,Longshenao	24.833685	107.568871	sediment	Polymetallic	17-Aug	NA	NA	NA	NA	NA	NA	NA	NA	NA	NA	NA	NA	NA	NA	NA	NA	NA	NA	NA	NA	NA	NA	NA	NA	NA	NA	NA	NA	NA	NA	NA	NA	NA	NA	NA	NA	NA	NA	NA	NA	NA
LD180320-0031	L180322-P-10-LD180320-0031_HL3MGCCXY_L6_clean_assembly_output.contig.fa	OES073701	China:Guangxi,Longshenao	24.833985	107.568561	sediment	Polymetallic	17-Aug	NA	NA	NA	NA	NA	NA	NA	NA	NA	NA	NA	NA	NA	NA	NA	NA	NA	NA	NA	NA	NA	NA	NA	NA	NA	NA	NA	NA	NA	NA	NA	NA	NA	NA	NA	NA	NA	NA	NA	NA	NA
LD180320-0032	L180322-P-10-LD180320-0032_HL3MGCCXY_L6_clean_assembly_output.contig.fa	OES073702	China:Guangxi,Longshenao	24.834285	107.569871	sediment	Polymetallic	17-Aug	NA	NA	NA	NA	NA	NA	NA	NA	NA	NA	NA	NA	NA	NA	NA	NA	NA	NA	NA	NA	NA	NA	NA	NA	NA	NA	NA	NA	NA	NA	NA	NA	NA	NA	NA	NA	NA	NA	NA	NA	NA
LD180320-0033	L180322-P-10-LD180320-0033_HL3MGCCXY_L6_clean_assembly_output.contig.fa	OES073703	China:Guangxi,Longshenao	24.833112	107.569054	sediment	Polymetallic	17-Aug	NA	NA	NA	NA	NA	NA	NA	NA	NA	NA	NA	NA	NA	NA	NA	NA	NA	NA	NA	NA	NA	NA	NA	NA	NA	NA	NA	NA	NA	NA	NA	NA	NA	NA	NA	NA	NA	NA	NA	NA	NA
LD180320-0034	L180322-P-11-LD180320-0034_HL3MGCCXY_L7_clean_assembly_output.contig.fa	OES073704	China:Guangxi,Longshenao	24.834976	107.568744	sediment	Polymetallic	17-Aug	NA	NA	NA	NA	NA	NA	NA	NA	NA	NA	NA	NA	NA	NA	NA	NA	NA	NA	NA	NA	NA	NA	NA	NA	NA	NA	NA	NA	NA	NA	NA	NA	NA	NA	NA	NA	NA	NA	NA	NA	NA
LD180402-0003	L180404P-2-LD180402-0003_HL57HCCXY_L4_clean_assembly_output.contig.fa	OES073724	China:Anhui,Wuhu	31.082565	118.256207	sediment	Polymetallic	17-Oct	NA	NA	NA	NA	NA	NA	NA	NA	NA	NA	NA	NA	NA	NA	NA	NA	NA	NA	NA	NA	NA	NA	NA	NA	NA	NA	NA	NA	NA	NA	NA	NA	NA	NA	NA	NA	NA	NA	NA	NA	NA
LD180327-0007	L180330P-3-LD180327-0007_HL3H2CCXY_L1_clean_assembly_output.contig.fa	OES073725	China:Anhui,Wuhu	31.082771	118.256504	sediment	Polymetallic	17-Oct	NA	NA	NA	NA	NA	NA	NA	NA	NA	NA	NA	NA	NA	NA	NA	NA	NA	NA	NA	NA	NA	NA	NA	NA	NA	NA	NA	NA	NA	NA	NA	NA	NA	NA	NA	NA	NA	NA	NA	NA	NA
LD180402-0009	L180404P-4-LD180402-0009_HL57HCCXY_L6_clean_assembly_output.contig.fa	OES073726	China:Anhui,Wuhu	31.082044	118.256911	sediment	Polymetallic	17-Oct	NA	NA	NA	NA	NA	NA	NA	NA	NA	NA	NA	NA	NA	NA	NA	NA	NA	NA	NA	NA	NA	NA	NA	NA	NA	NA	NA	NA	NA	NA	NA	NA	NA	NA	NA	NA	NA	NA	NA	NA	NA
LD180327-0008	L180330P-3-LD180327-0008_HL3H2CCXY_L1_clean_assembly_output.contig.fa	OES073727	China:Anhui,Wuhu	31.083014	118.256245	sediment	Polymetallic	17-Oct	NA	NA	NA	NA	NA	NA	NA	NA	NA	NA	NA	NA	NA	NA	NA	NA	NA	NA	NA	NA	NA	NA	NA	NA	NA	NA	NA	NA	NA	NA	NA	NA	NA	NA	NA	NA	NA	NA	NA	NA	NA
LD180327-0009	L180330P-4-LD180327-0009_HL3H2CCXY_L2_clean_assembly_output.contig.fa	OES073728	China:Anhui,Wuhu	31.082912	118.256766	sediment	Polymetallic	17-Oct	NA	NA	NA	NA	NA	NA	NA	NA	NA	NA	NA	NA	NA	NA	NA	NA	NA	NA	NA	NA	NA	NA	NA	NA	NA	NA	NA	NA	NA	NA	NA	NA	NA	NA	NA	NA	NA	NA	NA	NA	NA
LD180320-0023	L180322-P-7-LD180320-0023_HL3MGCCXY_L3_clean_assembly_output.contig.fa	OES073729	China:Guangxi,Wuyi	25.148046	107.500854	sediment	Polymetallic	17-Aug	NA	NA	NA	NA	NA	NA	NA	NA	NA	NA	NA	NA	NA	NA	NA	NA	NA	NA	NA	NA	NA	NA	NA	NA	NA	NA	NA	NA	NA	NA	NA	NA	NA	NA	NA	NA	NA	NA	NA	NA	NA
LD180320-0024	L180322-P-7-LD180320-0024_HL3MGCCXY_L3_clean_assembly_output.contig.fa	OES073730	China:Guangxi,Wuyi	25.148155	107.500974	sediment	Polymetallic	17-Aug	NA	NA	NA	NA	NA	NA	NA	NA	NA	NA	NA	NA	NA	NA	NA	NA	NA	NA	NA	NA	NA	NA	NA	NA	NA	NA	NA	NA	NA	NA	NA	NA	NA	NA	NA	NA	NA	NA	NA	NA	NA
LD180320-0025	L180322-P-8-LD180320-0025_HL3MGCCXY_L4_clean_assembly_output.contig.fa	OES073731	China:Guangxi,Wuyi	25.148545	107.500443	sediment	Polymetallic	17-Aug	NA	NA	NA	NA	NA	NA	NA	NA	NA	NA	NA	NA	NA	NA	NA	NA	NA	NA	NA	NA	NA	NA	NA	NA	NA	NA	NA	NA	NA	NA	NA	NA	NA	NA	NA	NA	NA	NA	NA	NA	NA
LD180320-0026	L180322-P-8-LD180320-0026_HL3MGCCXY_L4_clean_assembly_output.contig.fa	OES073732	China:Guangxi,Wuyi	25.148969	107.500621	sediment	Polymetallic	17-Aug	NA	NA	NA	NA	NA	NA	NA	NA	NA	NA	NA	NA	NA	NA	NA	NA	NA	NA	NA	NA	NA	NA	NA	NA	NA	NA	NA	NA	NA	NA	NA	NA	NA	NA	NA	NA	NA	NA	NA	NA	NA
LD180320-0027	L180322-P-8-LD180320-0027_HL3MGCCXY_L4_clean_assembly_output.contig.fa	OES073733	China:Guangxi,Wuyi	25.147878	107.501026	sediment	Polymetallic	17-Aug	NA	NA	NA	NA	NA	NA	NA	NA	NA	NA	NA	NA	NA	NA	NA	NA	NA	NA	NA	NA	NA	NA	NA	NA	NA	NA	NA	NA	NA	NA	NA	NA	NA	NA	NA	NA	NA	NA	NA	NA	NA
LD180319-0005	L180322-P-2-LD180319-0005_HL3KCCCXY_L1_clean_assembly_output.contig.fa	OES073749	China:Guizhou,Zhijin	26.599527	105.728473	sediment	Polymetallic	17-Aug	NA	NA	NA	NA	NA	NA	NA	NA	NA	NA	NA	NA	NA	NA	NA	NA	NA	NA	NA	NA	NA	NA	NA	NA	NA	NA	NA	NA	NA	NA	NA	NA	NA	NA	NA	NA	NA	NA	NA	NA	NA
LD180319-0006	L180322-P-2-LD180319-0006_HL3KCCCXY_L1_clean_assembly_output.contig.fa	OES073750	China:Guizhou,Zhijin	26.600787	105.728792	sediment	Polymetallic	17-Aug	NA	NA	NA	NA	NA	NA	NA	NA	NA	NA	NA	NA	NA	NA	NA	NA	NA	NA	NA	NA	NA	NA	NA	NA	NA	NA	NA	NA	NA	NA	NA	NA	NA	NA	NA	NA	NA	NA	NA	NA	NA
LD180319-0007	L180322-P-3-LD180319-0007_HL3KCCCXY_L2_clean_assembly_output.contig.fa	OES073751	China:Guizhou,Zhijin	26.600567	105.728232	sediment	Polymetallic	17-Aug	NA	NA	NA	NA	NA	NA	NA	NA	NA	NA	NA	NA	NA	NA	NA	NA	NA	NA	NA	NA	NA	NA	NA	NA	NA	NA	NA	NA	NA	NA	NA	NA	NA	NA	NA	NA	NA	NA	NA	NA	NA
LD180319-0008	L180322-P-3-LD180319-0008_HL3KCCCXY_L2_clean_assembly_output.contig.fa	OES073752	China:Guizhou,Zhijin	26.601003	105.728954	sediment	Polymetallic	17-Aug	NA	NA	NA	NA	NA	NA	NA	NA	NA	NA	NA	NA	NA	NA	NA	NA	NA	NA	NA	NA	NA	NA	NA	NA	NA	NA	NA	NA	NA	NA	NA	NA	NA	NA	NA	NA	NA	NA	NA	NA	NA
LD180319-0009	L180322-P-3-LD180319-0009_HL3KCCCXY_L2_clean_assembly_output.contig.fa	OES073753	China:Guizhou,Zhijin	26.599787	105.728033	sediment	Polymetallic	17-Aug	NA	NA	NA	NA	NA	NA	NA	NA	NA	NA	NA	NA	NA	NA	NA	NA	NA	NA	NA	NA	NA	NA	NA	NA	NA	NA	NA	NA	NA	NA	NA	NA	NA	NA	NA	NA	NA	NA	NA	NA	NA
LD180319-0010	L180322-P-4-LD180319-0010_HL3KCCCXY_L3_clean_assembly_output.contig.fa	OES073754	China:Guizhou,Zhijin	26.600486	105.728771	sediment	Polymetallic	17-Aug	NA	NA	NA	NA	NA	NA	NA	NA	NA	NA	NA	NA	NA	NA	NA	NA	NA	NA	NA	NA	NA	NA	NA	NA	NA	NA	NA	NA	NA	NA	NA	NA	NA	NA	NA	NA	NA	NA	NA	NA	NA
SRR6714249	SRR6714249.1_assembly_output.fa	SRR6714249	Sweden: Kalmar	47.6525	-122.3049	water	Polymetallic	2014	2.6	NA	NA	NA	NA	NA	NA	NA	NA	NA	NA	NA	NA	NA	NA	NA	NA	NA	NA	NA	NA	NA	NA	NA	NA	NA	NA	NA	NA	NA	NA	NA	NA	NA	NA	NA	NA	NA	NA	NA	NA
SRR6714250	SRR6714250.1_assembly_output.fa	SRR6714250	Sweden: Kalmar	47.6525	-122.3049	water	Polymetallic	2014	2.6	NA	NA	NA	NA	NA	NA	NA	NA	NA	NA	NA	NA	NA	NA	NA	NA	NA	NA	NA	NA	NA	NA	NA	NA	NA	NA	NA	NA	NA	NA	NA	NA	NA	NA	NA	NA	NA	NA	NA	NA
SRR6714251	SRR6714251.1_assembly_output.fa	SRR6714251	Sweden: Kalmar	56.66	16.36	water	Polymetallic	2014	2.6	NA	NA	NA	NA	NA	NA	NA	NA	NA	NA	NA	NA	NA	NA	NA	NA	NA	NA	NA	NA	NA	NA	NA	NA	NA	NA	NA	NA	NA	NA	NA	NA	NA	NA	NA	NA	NA	NA	NA	NA
SRR6714252	SRR6714252.1_assembly_output.fa	SRR6714252	Sweden: Kalmar	34.72	135.27	water	Polymetallic	2014	2.6	NA	NA	NA	NA	NA	NA	NA	NA	NA	NA	NA	NA	NA	NA	NA	NA	NA	NA	NA	NA	NA	NA	NA	NA	NA	NA	NA	NA	NA	NA	NA	NA	NA	NA	NA	NA	NA	NA	NA	NA
DBS5	DBS5_assembly_output.contig.fa	OES073661	China:Guangdong,DaBaoShan	28.19	117.77	sediment	Pyrite	NA	2.7	21.4	100	420	6966	168	NA	NA	NA	NA	0.4	NA	0.11	60.36	520	NA	NA	NA	116.7	NA	NA	NA	NA	NA	NA	NA	NA	NA	80.1	NA	NA	NA	5	NA	NA	NA	NA	NA	NA	NA	NA
YF2	YF2_assembly_output.contig.fa	OES073664	China:Guangdong,YunFu	28.19	117.77	sediment	Pyrite	NA	2.5	32.6	1350	880	7931	1878	NA	NA	NA	NA	0.01	NA	0.23	0.02	2230	NA	NA	NA	145.7	NA	NA	NA	NA	0.4	NA	NA	NA	NA	80.9	NA	NA	NA	1	NA	NA	NA	NA	NA	NA	NA	NA
LD180205-0003	L180206P-2-LD180205-0003_HK72WCCXY_L2_clean_assembly_output.contig.fa	OES073734	China:Guangdong,Yunfu	22.964803	112.014426	sediment	Pyrite	17-Sep	NA	NA	NA	NA	NA	NA	NA	NA	NA	NA	NA	NA	NA	NA	NA	NA	NA	NA	NA	NA	NA	NA	NA	NA	NA	NA	NA	NA	NA	NA	NA	NA	NA	NA	NA	NA	NA	NA	NA	NA	NA
LD180205-0004	L180206P-2-LD180205-0004_HK72WCCXY_L2_clean_assembly_output.contig.fa	OES073735	China:Guangdong,Yunfu	22.964133	112.014832	sediment	Pyrite	17-Sep	NA	NA	NA	NA	NA	NA	NA	NA	NA	NA	NA	NA	NA	NA	NA	NA	NA	NA	NA	NA	NA	NA	NA	NA	NA	NA	NA	NA	NA	NA	NA	NA	NA	NA	NA	NA	NA	NA	NA	NA	NA
LD180205-0005	L180206P-3-LD180205-0005_HK72WCCXY_L3_clean_assembly_output.contig.fa	OES073736	China:Guangdong,Yunfu	22.964429	112.014013	sediment	Pyrite	17-Sep	NA	NA	NA	NA	NA	NA	NA	NA	NA	NA	NA	NA	NA	NA	NA	NA	NA	NA	NA	NA	NA	NA	NA	NA	NA	NA	NA	NA	NA	NA	NA	NA	NA	NA	NA	NA	NA	NA	NA	NA	NA
LD180205-0006	L180206P-3-LD180205-0006_HK72WCCXY_L3_clean_assembly_output.contig.fa	OES073737	China:Guangdong,Yunfu	22.965132	112.014557	sediment	Pyrite	17-Sep	NA	NA	NA	NA	NA	NA	NA	NA	NA	NA	NA	NA	NA	NA	NA	NA	NA	NA	NA	NA	NA	NA	NA	NA	NA	NA	NA	NA	NA	NA	NA	NA	NA	NA	NA	NA	NA	NA	NA	NA	NA
LD180205-0007	L180206P-3-LD180205-0007_HK72WCCXY_L3_clean_assembly_output.contig.fa	OES073738	China:Guangdong,Yunfu	22.964003	112.014996	sediment	Pyrite	17-Sep	NA	NA	NA	NA	NA	NA	NA	NA	NA	NA	NA	NA	NA	NA	NA	NA	NA	NA	NA	NA	NA	NA	NA	NA	NA	NA	NA	NA	NA	NA	NA	NA	NA	NA	NA	NA	NA	NA	NA	NA	NA
SHC_1601	SHC_1601_R.contig.fa	OES074477	China:guangzhou	23.12	113.25	water	Pyrite	NA	NA	NA	NA	NA	NA	NA	NA	NA	NA	NA	NA	NA	NA	NA	NA	NA	NA	NA	NA	NA	NA	NA	NA	NA	NA	NA	NA	NA	NA	NA	NA	NA	NA	NA	NA	NA	NA	NA	NA	NA	NA
SHC_1606	SHC_1606_R.contig.fa	OES074478	China:guangzhou	23.12	113.25	water	Pyrite	NA	NA	NA	NA	NA	NA	NA	NA	NA	NA	NA	NA	NA	NA	NA	NA	NA	NA	NA	NA	NA	NA	NA	NA	NA	NA	NA	NA	NA	NA	NA	NA	NA	NA	NA	NA	NA	NA	NA	NA	NA	NA
SHC_1607	SHC_160711_S7_L001_R.contig.fa	OES074479	China:guangzhou	23.12	113.25	water	Pyrite	NA	NA	NA	NA	NA	NA	NA	NA	NA	NA	NA	NA	NA	NA	NA	NA	NA	NA	NA	NA	NA	NA	NA	NA	NA	NA	NA	NA	NA	NA	NA	NA	NA	NA	NA	NA	NA	NA	NA	NA	NA	NA
SHC_1608	SHC_1608-300-2_S2_S8_L001_R.contig.fa	OES074480	China:guangzhou	23.12	113.25	water	Pyrite	NA	NA	NA	NA	NA	NA	NA	NA	NA	NA	NA	NA	NA	NA	NA	NA	NA	NA	NA	NA	NA	NA	NA	NA	NA	NA	NA	NA	NA	NA	NA	NA	NA	NA	NA	NA	NA	NA	NA	NA	NA	NA
SRR5169067	SRR5169067_assembly_output.fa	SRR5169067	Germany: Drei Kronen und Ehrt (Harz Mountains)	51.76413	10.82539	biofilm	Pyrite	2014/8/4	2	22	35	NA	NA	NA	NA	NA	NA	NA	NA	NA	NA	NA	NA	NA	NA	NA	NA	NA	NA	NA	NA	NA	NA	NA	NA	NA	NA	NA	NA	NA	NA	NA	NA	NA	NA	NA	NA	NA	NA
SRR5169068	SRR5169068_assembly_output.fa	SRR5169068	Germany: Drei Kronen und Ehrt (Harz Mountains)	51.76413	10.82539	biofilm	Pyrite	2014/8/4	2	22	35	NA	NA	NA	NA	NA	NA	NA	NA	NA	NA	NA	NA	NA	NA	NA	NA	NA	NA	NA	NA	NA	NA	NA	NA	NA	NA	NA	NA	NA	NA	NA	NA	NA	NA	NA	NA	NA	NA
LD180328-0008	L180330P-6-LD180328-0008_HL3H2CCXY_L4_clean_assembly_output.contig.fa	OES073671	China:Guangdong,Dabaoshan	24.55382	113.745228	sediment	Pyrite-Copper	17-Sep	NA	NA	NA	NA	NA	NA	NA	NA	NA	NA	NA	NA	NA	NA	NA	NA	NA	NA	NA	NA	NA	NA	NA	NA	NA	NA	NA	NA	NA	NA	NA	NA	NA	NA	NA	NA	NA	NA	NA	NA	NA
LD180328-0009	L180330P-7-LD180328-0009_HL3H2CCXY_L5_clean_assembly_output.contig.fa	OES073672	China:Guangdong,Dabaoshan	24.55645	113.745245	sediment	Pyrite-Copper	17-Sep	NA	NA	NA	NA	NA	NA	NA	NA	NA	NA	NA	NA	NA	NA	NA	NA	NA	NA	NA	NA	NA	NA	NA	NA	NA	NA	NA	NA	NA	NA	NA	NA	NA	NA	NA	NA	NA	NA	NA	NA	NA
LD180328-0010	L180330P-7-LD180328-0010_HL3H2CCXY_L5_clean_assembly_output.contig.fa	OES073673	China:Guangdong,Dabaoshan	24.55954	113.745074	sediment	Pyrite-Copper	17-Sep	NA	NA	NA	NA	NA	NA	NA	NA	NA	NA	NA	NA	NA	NA	NA	NA	NA	NA	NA	NA	NA	NA	NA	NA	NA	NA	NA	NA	NA	NA	NA	NA	NA	NA	NA	NA	NA	NA	NA	NA	NA
LD180328-0011	L180330P-7-LD180328-0011_HL3H2CCXY_L5_clean_assembly_output.contig.fa	OES073674	China:Guangdong,Dabaoshan	24.552045	113.745497	sediment	Pyrite-Copper	17-Sep	NA	NA	NA	NA	NA	NA	NA	NA	NA	NA	NA	NA	NA	NA	NA	NA	NA	NA	NA	NA	NA	NA	NA	NA	NA	NA	NA	NA	NA	NA	NA	NA	NA	NA	NA	NA	NA	NA	NA	NA	NA
LD180328-0012	L180404P-1-LD180328-0012_HL57HCCXY_L3_clean_assembly_output.contig.fa	OES073675	China:Guangdong,Dabaoshan	24.551902	113.745097	sediment	Pyrite-Copper	17-Sep	NA	NA	NA	NA	NA	NA	NA	NA	NA	NA	NA	NA	NA	NA	NA	NA	NA	NA	NA	NA	NA	NA	NA	NA	NA	NA	NA	NA	NA	NA	NA	NA	NA	NA	NA	NA	NA	NA	NA	NA	NA
LD180402-0014	L180404P-5-LD180402-0014_HL57HCCXY_L7_clean_assembly_output.contig.fa	OES073676	China:Guangdong,Dabaoshan	24.552367	113.745576	sediment	Pyrite-Copper	17-Sep	NA	NA	NA	NA	NA	NA	NA	NA	NA	NA	NA	NA	NA	NA	NA	NA	NA	NA	NA	NA	NA	NA	NA	NA	NA	NA	NA	NA	NA	NA	NA	NA	NA	NA	NA	NA	NA	NA	NA	NA	NA
LD180320-0028	L180322-P-9-LD180320-0028_HL3MGCCXY_L5_clean_assembly_output.contig.fa	OES073677	China:Guangxi,Dashan	25.149575	107.503452	sediment	Tin-Zinc	17-Aug	NA	NA	NA	NA	NA	NA	NA	NA	NA	NA	NA	NA	NA	NA	NA	NA	NA	NA	NA	NA	NA	NA	NA	NA	NA	NA	NA	NA	NA	NA	NA	NA	NA	NA	NA	NA	NA	NA	NA	NA	NA
LD180320-0029	L180322-P-9-LD180320-0029_HL3MGCCXY_L5_clean_assembly_output.contig.fa	OES073678	China:Guangxi,Dashan	25.149451	107.503485	sediment	Tin-Zinc	17-Aug	NA	NA	NA	NA	NA	NA	NA	NA	NA	NA	NA	NA	NA	NA	NA	NA	NA	NA	NA	NA	NA	NA	NA	NA	NA	NA	NA	NA	NA	NA	NA	NA	NA	NA	NA	NA	NA	NA	NA	NA	NA
[truncated: 13 more columns]
